# Supplementary material for: Does the Use of Peripheral Immune-Related Markers Indicate Whether to Administer Pazopanib, Trabectedin, or Eribulin to Advanced Soft Tissue Sarcoma Patients?
Source: J Clin Med. 2021 Oct 26;10(21):4972. doi: 10.3390/jcm10214972 (PMC8584915; doi:10.3390/jcm10214972)
Supplement: Supplementary file 1 [file jcm-10-04972-s001.zip]

Archive with 1 entries (1 files):
- jcm-1429121-supplementary.pdf
